# Supplementary material for: Lipidomic study of cell lines reveals differences between breast cancer subtypes
Source: PLoS One. 2020 Apr 14;15(4):e0231289. doi: 10.1371/journal.pone.0231289 (PMC7156077; doi:10.1371/journal.pone.0231289)
Supplement: S1 Table — (XLSX) [file pone.0231289.s001.xlsx]

## Sheet: Sheet 1
Cell Line	CAMA-1									MCF10A									MCF7									MDA-MB-231									MDA-MB-436									SK-BR-3
Raw File	20170901_018	20170901_041	20170901_054	20170901_029	20170901_045	20170901_073	20170901_022	20170901_046	20170901_065	20170901_025	20170901_030	20170901_069	20170901_026	20170901_038	20170901_074	20170901_014	20170901_032	20170901_040	20170901_035	20170901_037	20170901_071	20170901_013	20170901_015	20170901_049	20170901_016	20170901_017	20170901_024	20170901_020	20170901_062	20170901_075	20170901_023	20170901_027	20170901_036	20170901_043	20170901_051	20170901_059	20170901_058	20170901_063	20170901_066	20170901_019	20170901_031	20170901_070	20170901_028	20170901_064	20170901_068	20170901_047	20170901_060	20170901_077	20170901_012
Possible ID	Normalized abundance
DG 30:0	372.142	274.348	356.633	474.919	318.344	735.731	366.484	311.406	223.572	391.23	335.46	182.677	309.854	511.162	227.352	330.693	313.159	345.031	246.742	135.897	89.6803	201.309	127.313	86.3866	61.4087	33.0776	106.341	270.188	345.033	354.934	524.21	759.004	640.931	213.476	377.25	205.734	1304.36	1015.79	681.271	1013.12	911.767	1074.28	783.913	1204.79	1047.96	852.225	1204.84	1288.71	4639.08
DG 32:0	15987.5	16836.7	17623.2	17438.3	17113.3	18518.7	10669.8	12285.4	12104.3	822.811	836.942	1281.04	1211.95	1135.44	1052.19	1397.2	1040.41	1094.34	624.597	455.109	563.331	446.919	432.806	831.727	483.964	822.465	651.545	8121.86	7698.84	8041.92	6352.22	6731.01	6326.06	10041.5	9211.51	9215.49	7595.37	7711.89	7414.92	8987.19	9387	9737.75	7622.13	7782.64	8240.56	1132.99	999.708	1513.88	3338.69
DG 32:1	3066.07	3445.77	2924.38	3109.79	3356.37	3772.02	2339.91	2518.77	1967	3242.25	3101.9	4353.95	2679.18	3158.93	2954.92	2985.29	2888.39	2927.51	4392.48	4710.53	4516.38	5633.24	5396.02	5012.97	4858.94	5936.09	5122.44	1642.36	1602.97	2133.11	1231.9	1205.06	1086.85	1796.65	2013.58	1897.09	4313.08	4461.03	4064.45	4455.88	4793.43	5306.05	4412.18	4585.38	4877.84	11270.2	11484.1	11456.6	17763.6
DG 34:0	13790.3	14553.7	14061.2	16062.5	14837.8	15342.7	8877.71	9784.41	9756.7	898.48	1100.33	1349.91	1216.39	1573.22	1791.89	711.728	1043.97	828.387	867.117	1445.2	1282.9	1184.77	1004.52	1420.28	1133.2	1332.59	1025.28	27215.5	27361.7	29030.6	22327.9	22976.2	21448.4	31967.5	31281.6	29511	5733.62	6739.54	6339.13	9403.79	8838.19	9200.56	6929.16	6474.47	6359.84	916.637	773.104	698.523	824.599
DG 34:1	41910	42001.7	44106.1	46170.2	45164.5	47856.5	33963.8	35980.1	36041.2	18375.2	18631.5	20072.8	19837.5	20251.6	19296.1	21812.5	21830.4	20997	22143.7	22901.1	23953.3	29456	28174.2	29867.4	26020.9	25024.2	25636.2	29199.8	30117.9	30960.7	22144.7	21071.9	21967.4	38259.4	35600.5	35002.1	32416.3	33611.7	33519.1	40635.4	41855.9	38962.2	35252.1	35909.8	34094.5	24923.2	25900.8	25952.1	32314.9
DG 36:0	1080.18	1029.43	998.834	1342.34	929.869	1351.31	868.599	852.176	894.905	421.934	415.627	679.14	940.926	1396.82	1447.07	623.559	291.612	575.965	1238.57	1156.44	1098.37	558.741	591.549	412.339	1148.72	835.139	919.418	1511.93	1789.61	2113.59	1889.01	1912.86	1812.94	2184.69	2938.73	2778.49	239.256	0	133.295	642.341	428.723	367.984	252.82	245.771	163.948	269.663	131.361	351.141	344.302
DG 36:1	13604.1	12992.2	12252	11456	10927.9	11159.2	9835.03	10680.8	10281.1	4811.97	4827.97	4012.47	4422.27	3962.72	4060.94	5109.22	5418.47	5122.83	15649.2	15340.1	15769.2	23808.8	23293.5	23630.2	15967.4	16626.5	16233.8	25636.5	22701.1	25493.7	17497.6	17726.3	17609.4	26071	25883.3	25430.2	7589.31	7651.04	7491.39	9972.87	9365.3	8744.9	6914.25	7116.39	6307.97	8456.7	8781.67	8192.7	8299.29
DG 36:2	8087.01	8138.36	8129.04	7988.46	7155.83	7290.52	7027.05	8065.27	7551.82	7438.59	7227.21	7852.08	10604.3	9873.85	9379.9	13368.4	13135.5	12909.5	14050.8	13466.3	14232.3	18608.2	18679.5	18527.1	18630.2	18283.8	18758.6	11143	10828.7	10700.6	7814.27	6954.37	6988.29	12518.9	12035.4	11691	9304.3	9388.97	10013.1	12167.5	13550.7	11100.4	9206.39	8919.47	9117.61	4900.33	4974.12	5110.37	4283.65
DG 38:3	1585.28	1968.76	2013.58	1576	1602.92	1868.73	1630.9	1354.6	1679.48	5110.57	4970.55	5039.7	3229.44	3291.22	2740.83	4886.8	5047.29	4389.64	1481.87	1344.76	1474.01	1686.34	1908.93	1334.42	982.891	1486.65	999.704	2674.78	1593.61	1346.44	1714.53	1547.31	1780.89	2360.46	2165.69	2438.63	1788.92	1652.43	1426.61	2598.91	2503.46	1869.25	1518.85	1240.36	1640.23	3655.92	3237.05	3429.7	2458.83
LPC 14:0	2712.97	2710.76	2631.11	2695.29	2789.84	2883.44	2237.23	2698.78	2482.05	1387.68	1049.92	1323.37	3513.18	3454.76	3489.51	2077.92	2050.54	1788.9	4831.94	4353.21	4905	5592.54	5149.21	5696.52	5204.02	4937.86	5083.72	2530.51	2237.76	2458.68	2283.74	2195.12	2011.53	3167.66	2984.62	3176.37	2494.1	2470.14	2519.13	2471.23	2653.09	2358.19	1869.35	1867.13	2210.19	4272.78	4565.57	4639.18	6740.86
LPC 16:0	85239.7	87020.1	91015	96416.8	89306.4	99118.4	84743	90907.5	95127.3	59050.3	54144.5	56709	115742	115700	121038	77029.7	80560.9	82082.8	106032	103338	113172	130332	129082	138425	126416	126715	124364	89273.2	90369.4	97891.3	79094.6	81152	83152.6	116712	110952	114609	148101	149866	152587	104858	106147	106242	91841.5	91957	96331.5	127086	132423	130619	124292
LPC 16:1	9806.06	10190.4	10647.3	11714	11456.4	11404.5	9686.98	10690.4	11577.1	5862.03	6379.47	6068.35	16762.1	15990.1	17688.3	9195.5	10801.7	10402.9	14550.4	14230.7	15314.7	14980.1	14583.4	16111.4	19714.3	19915.9	20092.4	11811.5	11812.3	12850.9	10317.2	10157.4	9706.3	16364	16170.1	16181.1	10205.6	9999.07	10069	10577.8	10716.7	10202.9	9103.49	9038.25	9052.83	8855.21	8566.94	9489.96	19419.7
LPC 18:0	58963.5	60126.3	60240.7	64722.1	64195.6	66905.5	57831.2	59777.2	64696.9	43784.4	45782.7	45127	80709.5	79334.9	80519.1	56221.5	58020.2	55859.6	55491.7	58173.3	63169.5	53747.6	51968.1	57631.1	80693.8	80987.4	84134.5	85218.7	86164.1	90922.7	80816.9	77732.1	78929.5	120407	115236	118460	142908	138094	144109	85170.5	85467.3	82973.6	73780.1	77552.2	73132.4	98844	102778	103824	84352.7
LPC 18:1	75453.3	75978.9	77008.9	80006.6	78502.2	81728.3	72888.3	80129.1	79939.1	54485.3	54902.5	57142.9	114826	112988	121431	74153.9	77452.1	75988.7	84395.1	85656.2	94774.6	89732	83960.5	96400.4	121894	123480	124035	91650.7	93156.2	101130	80340.2	74791.2	78798.4	121408	117433	118475	110841	110162	107233	94488.9	94414.6	89430.1	79691.1	81282.7	79651.8	82354.8	81704	85907.1	118246
LPC 18:2	7281.96	7345.57	7570.62	8114.75	7662.87	7851.21	7288.58	7779.35	8011.23	4805.75	4431.22	4599.84	12948.1	12309.3	13368.9	6975.1	7469.85	7687.49	6938.64	7143.52	7891.39	6371.3	6117.89	6219.4	12277.7	11890.1	12142.4	9193.21	9891.05	10357.5	8930.62	8998.93	9465.02	13306.6	13285.7	13209.4	7519.02	7243	7509.22	7189.95	7208.59	7237.74	6304.3	5929.18	5796.31	4632.25	4915.83	4964.04	13784.6
LPE 20:1	2429.41	2178.48	2110.12	2571.16	2440.11	2790.88	2342.53	2570.37	2720.81	1287.44	1070.91	1771.34	4226.31	4072.74	4088.34	2202.62	2499.84	2266.3	2651.86	2830.88	2913.73	2364.27	2291.75	2815.54	4655.59	4747.73	4433.26	2903.15	2917	3381.6	2685.35	2255.6	2001.03	4251.37	3922.22	4372.28	2990.97	3392.41	3193.54	2816.31	2836.57	2728.62	2025.15	2055.9	2046.04	2325.43	2448.79	2104.08	4379.47
PC 28:0	43602	44737.1	48559.2	52856	52318.5	59742	36725	41618.6	44480.3	20189.6	20209.6	21006.8	18069.1	17917.3	18671.8	24672.1	24249.5	25828.8	67021.5	69732.1	74516.7	52763.2	52053.4	55015	101624	100560	102199	13191.4	13307.9	14678.5	9506.92	9420.95	9575.7	17483.8	17050.8	17406.8	28941.7	27303.4	30155.5	27345.8	26237	28215.9	20009.8	20487.1	20113.4	436405	458353	450055	490083
PC 28:1	31.9407	81.0406	76.7964	0	0	0	42.8862	0	56.2794	77.3266	62.4243	83.0402	0	0	0	0	27.6293	0	1574.42	1939.04	2028.94	0	94.9401	1.73118	2414.26	2402.14	2627.5	38.7692	18.8163	0	40.915	55.2696	54.1681	0	0	0	0	34.2881	18.596	0	33.8021	25.5874	38.811	36.1934	0	6842.12	6666.51	6433.8	6265.26
PC 29:0	6342.05	6704.48	6912.95	8251.51	7566.39	7858.06	5031.79	5973.82	5690.47	4688.14	4022.56	4309.6	2294.93	2772.18	2727.56	2871.62	3902.05	2877.19	23475	24166.9	26794.6	13990.5	13926.1	15503.6	24777.1	24192.3	24422.7	1838.22	1179.93	1154.1	126.715	360.511	434.402	2244.59	2387.17	2806.17	4155.18	3736.67	4076.83	4428.95	4865.48	4498.72	2591	2108.53	2499.25	11103.5	10943.3	11613	11287.6
PC 30:1	72733.1	76721.9	78283.1	94853	95649.6	104140	68405.7	75706.4	80477.4	43798.3	43948.9	48353	39408.6	38851.6	40930.8	54333.2	60717.2	57865.7	287092	294491	305965	237718	250372	258740	329849	329044	333731	21454.6	22807.8	24247	13943.9	14005	14405.8	30501.4	29809.6	29729	63542.3	65565.6	66940.3	66506.8	66871.2	66901.7	45688.2	47768.4	48704.3	499560	495885	495436	417824
PC 31:0	35743.2	36738.7	35854.4	37019.5	36078	37345	31104.6	31057.5	32511.3	42781.9	41843	44340.8	32546.3	30814.1	34760.9	31925.5	33564.5	33239.9	89494.5	88886.2	92730.9	69499.7	71023	74109	75306.7	78317.5	79448.8	28499.4	28680.6	31432.8	18208	18480.8	19460	33678.1	31200.5	31689.4	34759.3	36288.9	34401.8	39253	41256.1	39417.4	31870.4	32403.6	30844.6	19004.4	18199.5	18075.5	13357
PC 31:1	20438.3	20844	20945.5	23870.5	23071.5	25272.6	18167.6	19922.9	20119.6	17466.9	18476.8	19213.2	15123.9	13758.1	14681.8	14328.5	15787.9	15573.2	107098	108135	114053	83676.1	82652.9	87476.8	104590	109296	107062	8419.99	8603.92	9008.78	3969.08	4059.01	3609.68	12003.5	11118.2	11209.2	14035.4	14025	14417.4	14616.1	15024.4	14495.6	10143.5	10527.7	10673.6	31197.7	30829.9	33589.4	22977.1
PC 32:0	202477	202959	200718	199225	190454	192580	162316	170485	168569	250095	255084	266390	213655	206282	216811	200635	222552	216617	331203	323421	352970	351586	363054	365611	362061	361946	367832	241759	239873	255278	192944	191807	188907	268307	248699	253239	344781	336376	332402	339882	347077	336043	324508	333702	334032	265555	272735	275240	220446
PC 32:1	1.0108e+06	1.00872e+06	1.03125e+06	985370	969141	1.02488e+06	919479	940196	953715	521189	523484	541210	529908	517238	544124	564664	587151	583097	800023	786397	840950	890941	875904	897578	771913	764151	774207	461599	457768	491007	364445	366696	361414	522727	508516	502303	754122	730936	747070	739065	732902	733149	687901	702846	695503	900769	938349	938264	903792
PC 33:1	171257	170550	179264	166413	159685	170809	138879	147576	150926	128198	128276	140464	104950	100125	109864	104598	114047	105072	231173	228665	250966	227747	230544	240636	215967	213773	220190	131936	131947	139332	89752.5	93472.1	91959.9	151131	148248	149945	113780	112806	115878	114483	110421	109927	96006	100175	94740.6	94851.3	96532.4	97890.7	90998
PC 34:0	62821	63460.2	62364.7	62469.7	59708.9	60670.6	46904.2	49116	48461.9	66439.7	68373.8	69943.9	48923	52730.3	51067.2	40588.7	42716.4	40769.4	25314.7	25251.6	24048.2	25525.2	27042.5	28911.5	36797.1	39426.7	37832.2	225570	213783	231145	186106	177497	178004	241917	232756	239372	152784	147480	145737	163156	160029	157650	134830	143467	137928	19203.6	20920.2	20630.8	17762.4
PC 34:2	388057	393427	394367	387831	380581	405593	344629	357626	371398	445998	445763	465297	480018	475687	490346	530416	553487	550063	638115	622427	658503	662478	659010	688852	684263	675984	679127	284007	284960	307727	212489	218743	207027	323923	312546	317273	439320	428919	439485	452931	454666	446794	387201	407482	406811	669835	679980	683491	525609
PC 34:3	1924.5	2439.07	1847.45	2600	2182.28	2575.18	1672.11	2284.01	2134.21	8318.84	7663.76	8413.45	5621.47	5421.7	5832.77	4937.76	4872.15	4150.87	1249.35	661.947	1117.37	1246.35	1417.79	746.64	989.519	954.492	1188.19	4562.68	5390.56	5268.03	2418.66	2677.72	3416.75	5769.89	5516.18	5629.15	8726.2	8833.64	8638.56	8464.03	9089.86	8844.58	8070.43	9047.39	8285.78	0	94.4169	235.904	0
PC 36:1	758975	766531	784087	741996	744848	775725	682803	704134	732966	561389	570629	606823	644508	640255	660026	569146	606317	585901	379489	374936	391963	419192	423322	454293	396762	399273	408601	1.05121e+06	1.07195e+06	1.11904e+06	974873	982586	952774	1.13118e+06	1.08578e+06	1.10598e+06	576794	583541	588209	621263	629305	614896	563927	581577	568362	796988	830240	832818	659447
PC 36:2	616860	641641	647374	647335	621709	641553	601330	632359	626211	714069	725305	747495	686874	681428	690892	754346	810305	781428	810830	776142	822170	888248	897592	933609	792357	800464	802252	775099	772134	827479	696032	699667	670145	845168	821644	831755	755865	756816	763953	757162	759897	747642	743217	757242	744357	603871	624800	637619	523958
PC 36:3	101592	108593	108063	99907.9	99812.1	103837	86168	96280.6	91135.7	75624.6	74564.4	76547.2	65119.8	69002.2	72042.1	62060.8	69734.7	73847	48251.9	46599	50513.5	61597	62530	64264.5	60039	61278.4	57845.4	92445.3	95001.5	100297	59239.9	59215.7	58284.1	103468	102456	105782	132652	127724	125808	129356	135199	133016	108623	104627	102073	71183.3	74564.3	74000.6	67334.7
PC 36:4	63607.3	57538.9	64144.4	70194.8	65227.3	64993.5	48589.8	51264.8	50278.6	97269.6	102636	106175	77468.6	72805.4	70645.7	62728.2	57447	59316.2	55961.7	59073.6	54997.4	72407.8	75421.7	69847.8	60288.4	53441.8	60275.4	110330	95199.8	102686	62503	62716.1	63360.9	116176	111079	117532	115632	110957	118940	135486	130632	122715	105992	121798	123842	64308.1	68429.6	65957	66767
PC 36:5	128.029	121.531	0	301.74	147.165	134.752	0	0	0	7484.25	7351.32	7187.43	3649.49	3234.66	3003.97	2761.87	1173.34	2744.75	10769.7	10599.1	10785.3	10371.1	10605.1	10805.1	11483.7	11687.2	12036.6	894.847	623.053	532.767	197.542	163.951	0	1308.13	745.791	2041.32	3998.8	3890.61	3630.62	5396.9	5733.38	4399.3	2401.12	2165.21	2602.54	11618.1	11042.5	11862.9	7524.63
PC 37:1	10496.7	10646.6	10912.9	12320	12504.5	13281.2	8934.8	10082.5	9589.47	2865.08	2792.06	2791.84	2552.89	2552.39	2671.79	1029.35	2358.58	2316	2737.27	3194.32	2844.31	1206.62	1890.87	1304.24	6117.37	6529.2	5570.39	12186.8	12569.7	13504.1	8460.86	8087.24	7624.5	14524.9	14750.3	15455.2	2368.57	1676.95	1791.42	4202.16	3638.01	3378.18	1894.85	2550.51	1081.75	4411.6	4617.59	4939.14	4343.28
PC 38:2	177917	178085	181075	199314	198111	198660	168691	175408	187299	61790.5	63686.5	67388	71312	74814.7	80678.8	94237.7	103553	101890	157460	153938	160467	210661	212726	228798	178241	172029	180682	118571	118719	124930	76577.7	76887.2	77879.4	142518	141836	138043	82721.5	80207.3	84139.8	99968.5	101441	94155.3	67874	76793.9	70838.1	32273.1	30218.3	30407	40008.3
PC 38:3	50118	52303.2	53863.1	55035.1	52756.7	62001.3	53017.1	60224.1	57250.2	54090.7	55190.2	57727.6	61695.6	61955.8	66657	40822.8	46019	44381	36133.7	33828.6	39936	37106.4	38757.9	39079.9	55569.7	54756.8	54802.1	128657	127464	139089	90783	90643.3	88746.3	137710	141992	138122	60362.8	64594	58949.5	69203.6	78101.1	76760.9	62916.2	62019.2	60328.7	53660.6	62935.9	58993.8	48007.7
PC 38:4	35285.8	29095.6	32197.9	43272.2	37567.1	33789.8	43548.5	48441.7	43072.8	82776.9	83019.6	78601	86667.1	79129.5	81706.2	53279	53369.1	51092.6	30059.4	29205.8	27084.5	21464.1	21467.7	21884.9	44165.8	43391	45779.8	134533	131211	140962	106018	100811	97317.7	140394	134582	139138	74841.2	72866.3	72016.5	90090.2	93463.3	92536.4	74454.2	80201.1	75367.9	53768.9	55206.5	54874	51054.9
PC 38:5	29051.5	30350.7	29649.3	36276.6	32709.9	41700.7	31764.1	36546.8	39974	113564	114603	117838	85845.3	92910.1	95277	66605.2	70065	67702.7	77036.8	80938.7	78861.4	93943.4	87409.1	97002.6	86364.8	84391.4	88437.2	130827	138111	146138	79114.5	81126.3	77169.6	143106	140294	143936	109773	112760	115075	129954	129388	135485	103128	105298	106038	79172.8	84401.7	83491.1	68502.4
PC 38:6	51631.5	51349.7	51609.8	54100.8	49262.5	52311.6	46748.3	46625.5	49098.7	42898.8	40979.5	44631.7	36572.4	33708.2	36556.7	20376.6	22156.5	20477.7	8914.27	8334.45	9255.97	8980.22	8897.49	9152.05	9025.69	8945.68	9224.66	59824.3	59420.1	67799.2	34554.7	34453.7	33838.4	61455.9	61109.4	64520.4	60947.1	62100.2	63974.9	71152.5	72852.8	73025.8	61296.5	61835	60551.3	6763.15	7294.01	7332.15	7377.4
PC 40:2	6316.02	7195.28	7112.68	7883.04	7253.41	9066.32	4864.39	6066.58	6556.25	0	612.381	979.638	406.753	416.611	163.69	971.567	983.736	1675.38	6052.59	5723.46	6698.08	10712	10711	12278	7269.98	7417.43	7858.74	12457.4	12550.2	14376.5	7398.92	8033.96	8889.58	15914.7	16029.6	16075.3	3993.86	4058.37	4093.03	5338.18	5417.09	5869.78	1907.39	3552.51	2559.97	0	0	0	129.258
PC 40:4	234.603	210.444	203.905	57.7103	174.083	1061.34	0	616.965	334.694	1689.99	1368.65	1624.87	1982.47	841.98	1487.79	852.848	1239.77	840.382	379.406	555.221	653.677	0	479.539	512.346	1400.81	1399.8	1442.61	4858.73	5085.1	5463.73	3553.53	3613.07	3879.16	5060.83	4923.87	5013.23	3159.01	2806.76	3131.53	3506.49	3690.74	4573.18	2465.92	2557.66	2796.1	353.31	824.653	310.249	905.189
PC 40:5	13880.9	13330.1	13456.8	15626.1	14648.3	14672.2	17927.6	19534	18983	42621.8	43321.2	44566	50092.8	46870.5	49010.6	28325.6	26560.2	22203.1	19392.8	22515.9	18021.5	17218	20426.7	17619.9	39575.4	37913	38308.5	91729.7	88226.2	96820.3	66353.2	62199.9	63329.9	89932.7	92949.7	89931.6	28338.2	29317.2	28745.6	47336	47822.4	49744.4	30665.1	35467.7	34739.2	41145.6	40646	38919.1	37055.9
PC 40:6	5323.23	5629.07	4842.02	5968.71	5811.03	5738.83	4123.43	5197.96	3871.07	24574.8	22385.1	21975	12550.1	12556	13270.9	12801.1	12968.3	12451.1	7641.28	7861.67	8298.64	7733.62	7604.21	7332.72	10764.1	11221.6	11128.3	30586.3	26370.4	29292.8	15756.7	15399	14927.8	36952.6	31590	37109.1	19817.7	19815.5	18946.7	19642.5	20810.9	19945.7	15514.1	17407.5	15967.7	11186.5	11283.7	10444	12544.1
PC 40:6	4480.05	4058.42	4453.48	4542.34	4524.08	4977.85	5959.7	5992.33	6255.32	6403.75	7013.6	6864.27	8298.19	8250.09	8746.22	3813.87	4306.76	4180.1	3185.96	3222.87	3224.15	1966.69	1518.27	2163.7	4791.71	4711.45	5078.59	32491.9	32183.5	31619.1	22875.1	22558.7	22123.4	30539.7	29491.2	38660.4	7301.76	7169.97	7086.13	9756.76	9794.66	10335.1	9493.05	9390.83	9275.85	3366.55	3935.56	3824.24	4502.13
PC 40:7	8630.65	8474.6	8399.96	8322.17	8230.75	8136.36	7808.48	8272.75	8323.21	22933.8	23710.7	23779.6	16772.7	16994.6	17351.5	15122.5	16630.6	16247	6204.58	6132.9	6140.58	5920.04	5580.45	6048.96	5663.34	5573.07	5558.52	41510.7	40216	42340.2	24420.4	23695.5	23724.7	47062.9	45778.4	44607.6	23685.6	23537.9	23349.1	24467.9	24776.6	24835.7	23252.9	23439.9	23303.9	13232.9	13498.9	13803.8	7662.3
PC 42:1	103.557	162.804	260.467	428.096	221.248	441.798	135.491	0	120.055	221.559	690.151	501.121	0	56.6122	0	0	145.442	0	0	0	0	0	0	0	56.996	86.5522	0	23659.9	23309.9	23253.7	12535.3	13542.4	12287.6	28394.8	27457.5	27741.9	607.945	1414.38	789.155	4240.97	2994.73	2718.78	844.95	1193.95	580.905	0	0	0	0
PC 42:2	0	395.377	474.081	757.334	1086.65	801.185	250.505	344.946	0	0.000545535	0	0	0	0	0	0	0	0	1190.76	1703.69	1733.74	2836.81	2567.73	2994.54	3045.67	3272.77	3437.29	10301.6	11536.5	12811.1	7020.56	7432.64	6825.17	14901.6	14293.6	14640.8	2574.65	2692.45	2863.55	2690.75	3832.44	3138.48	1262.13	2227.59	1481.91	0	0	0	0
PC 44:1	0	0	0	0	0	0	0	0	0	0	0	0	0	0	0	0	0	0	0	0	0	0	0	0	0	0	0	20119.8	18931.5	20566.9	12684.3	12156.8	11394.6	23853.6	22527.5	22113.5	273.27	1421.76	0	212.294	0	120.421	505.874	0	0	0	571.384	0	0
PC O-34:0	6936.65	8836.78	8287.59	10066.7	8447.98	7552.71	6676.51	6983.76	7230.73	5070.9	4989	3949.41	2306.06	1714.37	1758.13	3285.42	3634.28	3138.21	0	0	118.805	70.1151	0	67.718	68.1384	164.624	0	129791	133641	140253	86943.5	86952.2	88523	155142	159008	153253	46584.1	45289.3	47912.7	60475.6	62156.6	58008.8	41844.6	42477.1	38040.4	226.42	146.146	84.033	283.422
PC P-30:0 or O-30:1	351.596	406.059	0	185.904	207.728	555.438	0	0	215.96	994.139	1194.63	875.018	0	0	0	63.7206	222.633	315.01	274.127	319.867	366.305	719.49	668.031	974.927	549.966	490.898	0	37.4224	0	0	0	0	83.9291	0	0	0	0	0	0	0	91.5254	0	0	0	46.5596	9830.13	10008.4	10012	5510.9
PC P-38:0 or O-38:1	0	192.436	1043.11	455.094	961.821	803.266	0	0	117.889	243.239	475.639	0	449.805	482.625	0	762.508	373.787	1030.43	4935.55	5074.95	5142.6	3430.88	3476.62	3531.51	2977.93	2740.86	3263.4	2075.12	2392.01	3487.77	1067.21	325.866	402.619	3592.8	2884	3487.7	3430.96	3282.07	2689.14	3230.52	4238.28	4536.71	2380.87	1897.78	3163.22	1967.89	1841.31	814.26	1390.62
PE 32:2	694.147	374.573	274.596	724.626	268.007	799.242	150.306	415.743	469.818	145.129	0	0	79.4776	0	45.0189	186.882	205.146	216.378	7648.46	7613.39	8147.76	6819.57	6303.16	7066.14	11387.4	11587.7	11509.3	0	0	41.7197	0	0	0	0	23.2543	0	40.8211	0	63.2291	38.2902	0	0	97.3547	21.4275	43.3461	14018.3	14595.8	14560.8	16335
PE 35:1	15404.1	15723.1	16784	15963.6	15807.1	15782.7	13004	14685.2	14832.7	11597.7	12950.4	12193.7	7442.18	7773.27	8518.57	6630.46	7272.07	6650.61	28691.4	28548.1	30500	27094.5	26398.9	29278.9	27247.2	27477.8	29358	5129.76	6432.26	6268.81	3998.96	4946.1	4070.13	8183.23	7458.46	8310.68	9055.98	8709.05	10166.6	10075	9785.91	9971.9	9146.65	9955.47	9396.24	5040.06	5530.68	5963	7285.92
PE 36:1	228255	233198	242027	237220	241157	234943	210889	215214	219227	189383	197232	198700	151740	150738	154333	158917	169501	154462	173609	167962	178615	160490	158737	163618	168558	165387	174185	114748	114481	125839	101551	96945.1	96928.4	127954	125387	127717	116017	117741	115193	133027	136362	135085	123511	120965	122518	141859	149622	146697	166859
PE 36:3	22122	21357.2	22400	22070.6	22777.1	21480.5	20553.1	21304.4	20227.5	7709.21	7282.28	7159.53	5810.69	6181.82	6837.06	8808.54	10236.2	9734.54	20876.3	20293.2	23348.1	22513.6	21651.2	22829.4	23922.1	25532.7	25078.8	6067.87	5187.56	4943.84	3534.91	3335.4	3634.08	6520.82	6164.26	6054.19	8555.93	9708.19	9520.36	11176.3	10912.1	10802.8	9787.95	9616.58	10392.7	16523	16378.5	16168.6	17107.4
PE 36:5	0	0	77.7669	0	38.3351	58.1644	0	31.9947	0	0	195.868	0	0	162.678	313.66	61.5822	0	262.099	4122.77	4582.58	4529.66	3279.66	3156.58	3294.87	4899.9	4880.41	4842.65	0	0	0	0	34.915	0	36.8824	0	0	129.611	0	0	297.815	173.059	198.526	165.849	271.345	162.266	5028.74	5520.96	5859.48	4111.64
PE 38:0	2877.42	2810.84	2429.26	3410.78	3245.05	2814.46	2207.56	2694.67	2269.13	0	0	0	0	0	0	0	0	62.7491	726.538	419.248	855.544	727.873	343.575	709.725	1095.06	1147.88	422.493	5776.16	5021.51	5360.25	3501.24	3418.93	2275.5	6571.69	6468.18	5665.5	0	68.8779	0	0	73.059	223.701	67.6532	0	186.578	0	0	0	0
PE 38:1	124670	126684	125884	124193	123021	125318	111929	118276	117658	131329	139622	141509	118241	115178	127131	104637	111726	109612	159432	154855	164482	147770	154363	162334	139599	139499	144045	197988	201153	213895	157133	157064	159588	222050	213016	220437	109264	103664	106898	112499	110740	113590	99114.4	104884	102651	77025.3	82293.1	81983.9	66342.8
PE 38:2	32264.7	32429.7	33643.5	33586.3	34756.4	34702.1	29643.6	30898.6	31132.5	98331	99295.2	99886.9	66636.4	70317.2	70707.2	68572.5	74802.9	71896.9	108021	109225	118239	106697	113370	112457	111554	110977	114329	61667.6	62254.5	66844.3	38520.6	38336.8	38305.1	70934.7	74897	75240.3	57965.3	61631.3	64613.6	62722.4	62604.6	60450.6	51015.7	49512.3	49680.2	42571.6	45299.6	42643.6	36381.1
PE P-32:1	19382.8	19729.9	20082.8	21545.4	21828.2	20868	20265.1	19871.9	19908.5	1566	1538.25	1570.95	2784.72	3081.84	3743.08	4969.57	5381.43	5884.95	139.663	129.226	141.174	554.109	548.036	540.391	385.641	99.381	280.122	0	0	0	0	0	0	0	47.1389	0	0	0	92.147	0	0	0	0	0	130.779	37780.9	39793.9	36433.5	23051.4
PE P-34:1 or O-34:2	174200	181522	184936	178973	179957	188581	171549	180922	177580	85570	88256.5	92904.4	105218	104837	107860	127805	134043	132548	5564.43	5737.69	6396.57	7541.02	7730.48	7303.9	5276.84	5249.68	5315.71	20468.7	22069.6	23214.5	19540.6	20044.1	18245.7	24378.4	21924.5	21352.8	20903.6	20694.8	22232	29337	27511.7	26308.9	23994.6	23872.6	24343.6	121738	128197	130031	76557.7
PE P-34:2 or O-34:3	10123.1	9990.93	10393.7	10339.5	9919.4	10702.7	9558.1	10057.6	9813.12	0	69.1761	487.355	730.306	429.527	567.494	1892.09	3022.43	1995.93	0	0	0	0	0	0	0	0	0	148.883	0	0	0	0	0	0	90.9905	0	0	0	0	0	104.468	0	0	134.542	170.134	6630.29	6832.34	6499.67	3735.53
PE P-36:1 or O-36:2	56752.2	58477.3	58723.1	59336	56296.7	61683.2	49030	51574.4	52458.5	35633.1	39152.8	35893.4	35807.6	34466.6	38151.9	40867.5	44870	45746.1	245.526	338.75	774.039	723.086	1213.02	779.46	198.468	390.555	345.992	72544.7	72685.7	82275.2	66582.8	65905.9	58841.8	78459.8	77476.2	81315.9	13062.6	14064.6	14217.3	16995.2	16902.8	17112.2	16210.8	16077.5	14925.3	20511.2	21650.4	21329.4	8807.83
PE P-36:2 or O-36:3	32510.2	32978.3	33167.9	34219.6	32407.5	33584.2	31858.7	33024.2	32825.1	18197.3	18121.2	18540.4	20038.2	19285.6	20485.2	26145.6	27696.7	26908.7	344.721	361.719	165.189	990.724	987.361	1030.64	463.662	177.528	473.243	9702.15	8243.01	8700.94	7990.74	6908.79	7309.11	9557.64	9608.34	9534.64	2489.45	2478.94	2248.59	4000.08	4563.07	3951.26	3057.7	3119.16	2714.37	17048	17940.3	17871.9	11657.1
PE P-36:4 or O-36:5	21479.6	21851.9	21949	20688.3	20131.2	20822.3	20032.4	19912.5	20031.3	42870	40046.2	42234.7	33325.9	31039.8	34136.3	35517.4	38780.9	37019.8	956.136	997.656	1465.65	806.196	1012.26	1179.86	1086.19	925.393	941.885	17279.8	17123.8	18336.2	15239.8	15155.3	15269.4	18177.6	17447.6	17347.9	21937.6	21764.9	21965.9	28447.5	27929	24907.2	26585.9	25971.2	24965.2	16755.7	16686.2	16682.7	10930.8
PE P-38:1 or O-38:2	739.264	151.237	375.603	604.746	164.244	1105.18	0	204.069	677.492	1757.54	1757.62	873.601	3225.9	3005.09	2653.12	3513.63	3752.68	4569.48	582.673	695.561	298.457	1462.02	451.953	1158.24	418.785	362.198	281.161	5904.34	5182.41	6644.21	2846.71	2999.48	3327.47	6528.82	5461.65	6594.74	2099.11	2624.24	2306.17	3993.12	4287.75	4404.14	3334.58	3629.95	3569.57	204.031	681.334	441.988	0
PE P-38:3 or O-38:4	804.438	499.463	246.624	774.006	638.404	778.198	192	423.456	573.725	300.42	369.833	755.894	1248.77	1992.71	1729.3	2667.79	3170.53	2665.25	0	0	0	0	0	0	0	0	0	6802.64	7121.29	7311.03	3897.35	3625.62	3295.57	7256.34	7134.45	7536.68	1934.1	2599.68	2767.94	3786.47	4446.79	3912.85	3003.43	3324.59	3763.46	0	0	0	0
PE P-38:4 or O-38:5	10904.1	10554	10479.5	11134.6	9930.76	10437.4	8316.86	8548.09	8476.95	55069.6	56589.8	59024.6	33049.4	32120.8	32231.7	34225.2	36374.7	32908.3	444.759	1039.79	703.102	188.258	336.275	465.404	226.406	130.061	169.511	59754	57928.7	57222.2	51903.8	50414.6	50096.5	62164.6	59196.4	59637	32127.2	30022.9	31531.2	40177.9	41880.3	37836.3	35998.7	34506.5	33789.8	8692.93	9316.13	8173.77	3602.39
PE P-38:6	69663.2	70166.3	72289.1	73726.3	68189.1	73548	62599.8	66507.2	62398.2	59746.4	61331.7	64737.4	43729.3	42744.1	43051.4	52641.1	60919.5	56592.2	0	37.5172	0	0	98.4836	0	0	0	0	22084.1	24741.1	27148.7	17226.5	16724.4	16034.9	28461.9	26087.1	28709.5	38363.5	37113.7	36328.2	48092.3	47472.9	47867.6	44268.2	45415.3	42232.5	11336.5	11265.2	11654.5	8252.65
SM 32:0	104.872	0	0	76.862	0	137.118	0	39.9235	19.9712	5693.34	5573.44	6245.97	1120.65	1210.33	1406.06	4697.9	4694.01	4816.83	4648.27	4530.21	4714.65	8668.08	9139.97	9864.93	5308.82	5537.7	5894.19	19.7001	29.6376	0	0	0	71.9404	136.034	0	230.367	612.316	671.922	516.228	491.817	392.648	543.278	129.341	223.597	0	5985.34	6012.64	6234.7	4459.73
SM 32:1	5683.36	5737.85	5688.96	7078.05	7054.8	6981.61	5339.35	5847.76	6084.93	34804.4	36920.5	38255.5	27038.1	24534.7	26469.2	37208.1	39201	42216.3	13365.8	13327.3	14601.5	11719	11660.8	12148.2	19223.8	18777.7	17814	12718.2	12702.3	13912.6	9180.64	9020.73	8793.06	16522	16387.5	17074.2	26939.8	27414.1	27315.8	21940.6	22759.5	23309.6	16640.6	16318.9	17257.9	48256.9	45587.3	48389.1	40519
SM 34:1	408456	418169	415707	425794	413551	430757	367584	389417	394578	480841	506571	522908	498869	493110	513422	523922	553866	528541	491310	482222	522695	503220	489740	502525	524654	516395	520575	368137	367615	396616	274423	285851	281291	428330	414305	416342	590622	582569	590988	566581	562239	551586	522151	543926	526637	694343	717887	747135	673399
SM 34:2	13144.5	11842.4	13302.4	16851.9	16784.9	17644.5	13204.4	14125.6	15246.4	23882.5	24067.5	24510.8	26966.1	25400.4	26752.9	24177.8	25166.3	25204.7	31127.5	29905.6	33846.2	23407.2	23859.2	24397.2	38288.5	36331.8	34861.1	23108.1	24328.9	25952.1	14242.1	14920.1	14146.8	33632.2	32836.4	35119	69463.9	65855	66759.9	58302.8	61217.1	60678.3	42198.6	42731.6	43988.4	23373.2	26941.8	26906.5	30417.5
SM 36:1	34766.2	35914.9	36623.3	34785.6	36222.5	35508	34925.4	37339.6	39678.9	61119	62787.6	70584.4	66722.5	65707.2	69483.7	57771.4	59152.7	60942	38523.8	36905.3	41041.9	41482.3	42530.4	45921	46701.9	47407.2	47973.4	55178.5	55972.4	57722.8	29896.9	31957.6	31099.7	65576.7	64823.5	59970.3	61654.3	57662.1	64160.1	55180.3	55189.9	56920.4	50402.2	49933	48477.6	42690.1	42322.6	45236.3	46585.8
SM 40:1	171008	182584	185533	179031	183138	190251	167183	173269	170403	142330	152067	147771	158319	150878	161216	122227	137995	130870	108683	105904	111781	114069	109231	117969	122736	117201	121715	183600	180362	197569	107877	109546	105522	209420	203232	199047	99143.5	106287	104517	119159	117933	116641	88100.5	88020.7	86745	161794	159994	173140	140318
SM 42:1	250494	264430	266965	285337	287384	297560	243392	275173	271039	255163	269417	278053	261626	262030	290838	237011	251103	250602	166393	169710	172324	140830	142319	146313	159191	166843	165220	348449	367685	376039	240615	234568	237042	413217	391467	384707	133257	140318	134520	163718	163889	170087	126773	125182	131616	326763	337900	331071	271486
SM 42:2	286849	288280	286889	315551	305490	316735	277430	291010	297170	285042	282964	295414	337471	330171	338690	284946	318730	310655	469751	463188	496452	439604	444906	468151	516513	523266	533724	392870	382882	413575	229056	234625	225943	452529	441526	440379	257322	255662	260741	316287	309545	308619	228183	234893	232252	317893	345833	351323	293104
SM 44:1	77596.3	80418.6	81774.5	93297.6	88654.8	79410.4	77349.6	82720.3	80168	3064.98	7277.75	3811.67	3275.96	4490.5	6957.31	2955.04	2362.14	2431.81	20309.5	18620	20123	10152.6	9632.51	10440.1	12513.2	12298.6	12661.2	8542.16	9048.24	7833.01	4300.37	2671.44	2227.93	9850.01	10275.4	10587.5	243.508	225.783	2648.82	1580.59	205.331	0	172.683	0	70.1773	12967.2	9916.74	10953	5866.43
SM 44:2	62436.4	66268.5	65153.2	75894.9	76578.2	81439.9	53445	59324.1	70130.3	2404.19	2457.89	1298.09	1525.79	2872.22	2885.72	2574.62	2399.64	2715.4	114234	122397	129194	89518.3	86475.6	95198.9	108597	114300	113097	6769.37	5732	5148.07	4589.15	4074.19	4250	8852.41	8602.59	8402.74	1244.12	1107.26	962.26	1235.76	2796.86	1894.96	982.768	844.899	222.148	6383.11	6196.6	6509.95	4859.09
TG 40:0	44.1043	168.852	98.2697	558.495	309.92	1841	171.002	40.7053	0	0	0	339.031	122.852	108.317	376.305	130.212	177.802	1968.87	163.35	28.1947	42.8311	0	127.118	181.583	152.939	239.877	94.8616	0	163.633	146.755	0	111.408	0	1360.23	75.6137	0	398.027	0	0	21.248	49.4393	0	150.166	107.59	2837.14	12563.7	12309.9	14907.4	24437.8
TG 40:1	0	0	0	0	0	0	0	0	0	0	0	0	0	0	0	0	0	0	0	0	0	0	0	0	0	0	0	0	0	0	0	0	0	0	0	0	0	0	0	0	0	0	0	0	0	12948.6	13246.4	13130.2	11466.3
TG 42:0	1666.67	3396.66	1629.23	1374.67	2331.19	7992.11	1315.93	1343.66	1135.74	618.327	1033.56	4151.09	677.06	215.088	5326.82	2030.74	1284.64	10090.2	1459.5	623.089	665.649	2824.58	679.001	1968.62	869.369	309.459	671.179	130.969	1530	1748.8	184.608	173.495	235.813	7415.54	362.395	168.918	1739.51	798.93	446.217	111.078	262.817	1568.15	174.858	681.754	11841.7	19606.2	17837	26591.1	65683.2
TG 42:1	0	0	0	26.6212	0	2262.7	0	0	0	0	0	433.644	0	0	0	0	0	2886.54	0	123.717	0	962.903	324.024	162.57	574.111	562.961	113.78	0	0	0	0	0	0	1083.16	0	0	0	0	0	0	0	0	0	0	3486.58	26408.9	25689.8	26610.3	42816.2
TG 44:0	5101.86	7981.95	5689.24	5779.3	7460.23	11508.5	5717.08	6957.92	5313.12	3237.46	3934.19	7530.76	3047.89	2651.62	9337.27	5685.02	4951.4	14001.9	3740.31	2318.1	3180.22	5910.12	3565.5	4572.46	2587.17	2283.14	2168.74	865.529	4225.04	5031.25	2041.25	1355.39	2148.31	9856.6	2563.74	1704.83	3947.86	1941.33	1786.92	1671.08	1742.13	3450.79	960.309	2032.38	13936.7	12912.9	12016.6	19541.2	56491.4
TG 44:1	2493.66	4530.61	2556.61	2076.05	2972.58	8330.81	1876.96	2266.84	1104.4	1475.09	870.494	5097.23	0	186.036	5479.21	1460.78	1260.76	12100.3	4671.96	3393.03	3820.49	8075.95	6029.85	6761.58	5003.86	5130.58	4953.97	0	2146.05	961.439	0	0	0	5491.89	300.478	0	1260.84	244.528	0	0	0	901.121	0	0	13951.3	36654.7	34320.1	42940.3	79489.2
TG 46:0	8718.51	9656.81	9985.14	13355.8	15720.5	14371.3	13540.8	14915.9	14221.4	5388.77	6831.93	7267.52	5583.67	4423.21	8449.37	8495.45	9317.26	12729.9	3863.08	3555.79	3986.96	5556.67	4888.38	5655.9	3004.84	3145.41	2963.53	2506.33	5205.14	5701.46	4632.88	3789.84	4135.95	7062.12	3524.21	3167.84	5403.26	3923.76	3476.77	3017.74	3623.58	4019.85	2495.9	4704.91	8820.88	7818.51	6286.96	9580.49	26615
TG 46:1	13831.6	15682.7	14741.4	13661	14762.6	17649	12733.7	13927.8	9989.9	8600.96	8427.24	10415.3	5438.14	7965.9	13665.1	12895.2	10088.5	22188.9	18016.2	14731	14824.8	35092.2	33483.1	32712	25159.6	23914.5	20269.5	180.616	7771.04	6494.29	2317.3	754.7	5973.19	10065.7	6277.62	2957.25	5799.42	3872.36	3558.3	2187.5	1532.67	4515.38	661.62	2944.77	16516	31378.8	27775.1	35558.7	71995.9
TG 46:2	1256.98	880.247	157.311	272.003	623.073	3080.23	135.522	179.895	134.481	1898.83	689.525	2740.31	0	1833.03	1936.22	1497.74	0	4918.52	11214.9	10051	9875.04	15642.4	15082.3	13221.3	15333.1	15698.2	14428.6	0	194.145	0	58.9284	0	178.838	1117.36	46.649	0	151.196	0	0	0	0	116.358	0	0	4303.01	16714	15702.1	17002.6	27336.8
TG 47:1	2681.77	1971.78	3918.56	2001.62	2378.43	1827.6	2469.22	2501.52	925.756	1363.94	1186.7	331.03	99.5853	1393.99	710.848	2355.18	373.968	1335.72	5858.96	5375.32	4897.18	8125.9	8077.43	7648.82	6452.23	6172.04	5550.02	0	858.157	0	0	0	570.791	0	836.411	0	563.788	0	28.7195	0	0	149.243	0	0	185.947	995.563	0	547.732	1858.83
TG 48:1	56915.5	52779.1	70980.7	58688.8	56466.7	54998	58880.6	57714.8	42862.7	19193	24665.2	17886.4	16449.4	20836.4	31818.6	44053.2	26690.3	39650.6	38867.3	34189.1	35019.7	62504.7	63045.8	68455.4	39679.5	36877.6	35233.1	6753.32	19893.3	16240.1	17054.2	7496.78	18743.9	12424.7	20797.5	10872.9	19366.2	13202.3	14834.9	11363.9	10114.1	9846.87	5402.16	13517.1	17805.2	32616.4	16988.1	19504	46158.8
TG 48:2	16793.1	11810.2	13211	10309.8	11008.7	14000.5	10276.3	10508.9	7756.84	15868.7	9739.15	8195.84	7670.31	17378.3	12869.1	18329.8	10138.1	15699.1	55672	56205.3	49280	97006.2	101037	91172.3	72667.5	71887.4	65734.4	852.744	6143.41	5627.08	1165.32	1731.28	14869.5	4097.18	10451.2	2431.18	6596.54	3450.65	1830.35	4032.16	2730.83	3214.1	374.313	2907.17	6858.46	15293.7	13671.8	14184.8	24313
TG 49:1	6970.66	5888.24	9960.68	5588.08	6841.97	5286.15	7498.87	7314.61	5577.09	4601.17	3870.02	1636.8	2132.27	4585.65	4226.11	5966.95	2929.02	3992.43	10207.5	9565.94	8926.32	15091.7	15688.2	15526.2	10214.9	10069.2	8877.76	309.948	5040.96	1822.39	1587.59	533.032	5047.73	644.386	4341.9	1722.93	3680.32	2573.93	1531.96	534.12	988.549	593.56	116.365	2446.66	1022.7	2816.83	757.785	812.176	168.289
TG 49:2	3433.06	1335.59	3227.93	1610.77	1822.94	3123.77	1951.28	2277.94	1729.21	5280.37	2749.73	2434.48	3186.38	5158.63	1572.04	4972.03	2228.52	2046.27	12047.6	12205.9	10925	19152.4	19532.4	16955.1	15466.3	14691.5	13005.3	1590.37	1563.3	1818.86	2412.4	1190.96	4183.66	723.587	2404.05	473.485	523.949	386.829	0	345.916	802.738	550.535	522.169	0	0	578.073	180.81	0	120.573
TG 50:1	80378.9	84546.5	104854	81425.4	85737.7	78578.4	95279.8	95753.9	84484.4	36501.3	55989.5	27644.3	25549.5	36736.9	47281.8	58360.6	48091.8	46791.2	46053.2	46321.2	47088	67725.2	66922.7	77258.3	46990.8	43078.3	42640.7	15942.4	42077.4	26610.7	49173.4	17520.6	29701.2	13842.3	40858.2	18063.7	34785.6	23489.7	22932.1	18960.8	18792.9	16635.7	11331	23621.4	20227.9	40731.9	16550.6	14960.6	12022.8
TG 50:2	82265.4	48721.1	63285.9	44299.9	48833	54687.7	49391.1	52883.3	34707.7	62927.2	25998.2	19157.5	27217.7	80520	48563.4	93476.8	29108.5	55397.9	128716	128441	123249	220791	215800	212273	149419	141149	134820	11745.9	19753	21640.3	16002.7	13532.3	75084.9	11140.1	55294.5	13951.3	28107.6	13668.8	13375	19234.5	11144.4	10139.9	7706.56	13566.7	13195.6	22965.3	16236	16489.3	14218
TG 50:3	12250.2	4838.95	5570.84	3911.86	4205.5	7156.37	3439.76	3684.08	1827.99	13920.1	5535.84	3585.54	6262.47	15279.7	6852.35	13514.5	6040.43	7924.49	55950	54715.2	47444.9	93974	92949.3	81558.7	83271	84796.1	76382	364.816	1282.61	2844.02	0	615.454	12112.7	198.409	6094.93	542.563	3149.5	206.06	111.653	2274.59	623.947	523.393	51.6671	232.797	117.865	3927.93	3036.85	2882.94	2449.22
TG 52:0	1695.99	1195.72	1438.47	3558.4	3764.16	3221.97	3968.26	4422.12	5089.14	527.925	605.395	1247.8	0	170.224	469.77	957.408	2096.8	2287.21	641.928	396.454	967.542	1298.49	2046.1	1700.34	474.304	790.93	279.068	3815.15	5922.68	6893.99	4257.5	5211.58	5187.98	669.828	422.137	660.91	0	446.978	280.041	244.94	283.633	913.833	606.654	492.32	190.092	91.8112	0	0	0
TG 52:1	40078.8	37190.4	44646.5	30858.1	32493.2	28543.9	39035.3	39549.9	39216.5	13908.1	17497.9	12635.1	12003.3	13883.8	14419.5	25378.1	18638.7	19646.5	24817.6	29249	23381.5	53105.8	62964.9	64543.1	32723.2	31288.1	27349.9	11515.8	13153.7	12887.7	17215	12482.5	14745.4	6556.17	10786.4	7630.05	10207.7	9167.59	8732.34	8608.91	9089.22	9058.74	7379.91	9997.42	7352.09	9383.41	6094.38	5096.7	1854.35
TG 52:2	117206	86203.2	93491.7	61253.3	67312.6	74767.2	69827.8	73106.9	57947.9	85993.3	57181.8	30168.1	61708.4	111471	71182.3	155269	60989.3	83545.8	163066	166132	163916	257163	266220	259385	182369	172758	156175	35425.2	34816.9	43873	39330.2	27339	101205	18556.9	74056.7	21864.5	49988	20954.4	20701.3	48593.7	18578.7	16554.7	16132.1	23100.3	18408.5	31629.4	19292.3	17320.4	6498.79
TG 52:3	63426.8	17319.6	17548.8	12053.9	12421.8	20916.6	12192.4	13006.1	9731.19	60757.9	14301.4	11165.6	22268.7	78727.7	23484.1	77179.6	15911	25300.4	137727	142012	133365	218562	218326	209018	172996	180858	164735	9637.61	7061.92	14125.1	7371.02	10688.5	68050.6	5803.34	23519	7574.23	14863.6	5218.63	5538.49	15548.2	5594.39	5086.54	5814.74	6433.28	4509.42	7192.98	7134.17	7549.28	1305.83
TG 54:1	5575.7	5605.08	6038.82	3584.77	4293.73	3855.88	5652.1	5916.27	6346.82	2561.08	2166.56	2300.94	2106.63	1663.19	1580.87	4158.14	3607.16	4131.46	4841	4838.82	5040.91	11748.6	12799.1	12664.7	5785.01	5769.01	5487.96	2081.45	2410.58	2435.61	3533.36	3255.73	3072.27	260.475	1321.5	312.16	510.848	1203.65	520.298	821.282	1142.97	1136.6	531.101	920.875	312.352	96.9044	0	0	0
TG 54:2	35693.4	18450.2	20770.7	12047.9	12372.3	13314.9	15266.7	15451.9	14540.9	18269.3	12885.9	9748.12	13936.9	26970.6	13734.5	64491.9	16021.4	21447.7	71151.9	76360.9	69692.5	164544	176913	165552	104038	95097.6	83293.5	12025.4	8906.96	10185.7	12042.6	12081.1	20676.9	6739.36	14008.7	6834.31	9556.49	7076.79	6611.74	11543.8	6312.04	5507.15	7049.12	7668.01	5392.58	6771.82	5935.92	4851.37	243.485
TG 54:3	72462.8	20792	18376.5	10625	11807.3	18567.9	12698.4	12835.6	9668.27	75449.7	14248	10445.5	32714.4	98497.7	23994.2	113282	18527.6	47396.5	157467	163519	159891	237505	248255	237220	190312	182023	168574	17471.2	10332.4	18280.5	11189.4	17694.7	85295	10395.1	38863.8	10421.3	17608.1	7956.39	6365.06	22215.1	6416.54	6104.93	9150.58	8644.52	5734.92	7157.97	9240.1	8515.06	514.393
TG 54:4	6605.66	3195.77	2445.8	1243.86	1667.91	2894.79	1096.64	1651.55	734.276	7570.43	4684.25	2418.18	4372.28	6814.11	2211.29	8482.99	5293.1	5686.44	13074	13068.4	13174.5	20145.4	21634.2	20037.6	20951.8	18335.4	16459.9	901.939	0	1743.32	147.804	1145.45	5902.79	412.574	1837.77	420.57	651.406	165.324	76.6708	1067.82	107.787	0	0	0	69.3911	288.855	0	95.3326	0
TG 56:3	10106.9	4819.08	3987.86	1225.17	2428.9	3115.98	2775.04	2559.94	1657.73	7827.22	1521.29	1191.42	5748.54	10405.1	3550.99	15830.3	3843.77	7405.81	32907.3	37683.8	37759.8	85945.4	93994.2	84538.9	63618.2	63688.5	57538.7	4295.75	1486.06	2156.85	2410.99	3050.91	9224.84	1568.34	4707.23	1653.54	2643.65	989.029	244.095	5017.88	180.626	0	1353.88	909.928	333.857	259.865	660.145	480.374	0
TG 56:6	2007.17	582.882	193.282	0	0	404.108	0	0	0	5181.51	3706.72	3016.08	3416.59	4931.14	1232.65	4887.2	3683.88	4470.68	8273.75	7517.01	6880.6	8430.49	8318.23	7248.62	5488.72	7441.05	5586.27	565.005	0	510.134	0	613.381	4277.9	113.679	368.923	0	286.667	0	0	0	136.493	50.8644	0	0	0	0	0	188.75	0
TG 56:7	5332.63	3586.26	2680.32	2845.44	1928.8	3461.49	1477.07	2049.71	670.073	11730.6	7150.8	4662.22	4339.17	10375.9	3659.32	10093.2	4717.58	5680.2	25693	25722.2	24187.9	47758.4	49389.3	35325.4	29811.3	28159.6	26489.2	108.652	114.456	1790.12	0	119.948	4984.06	208.112	1664.48	0	184.647	0	0	273.136	87.8667	0	0	154.561	0	561.031	0	208.458	0
[truncated: 14 more columns]
